# Supplementary material for: Maternal plasma lipids are involved in the pathogenesis of preterm birth
Source: Gigascience. 2022 Feb 15;11:giac004. doi: 10.1093/gigascience/giac004 (PMC8847704; doi:10.1093/gigascience/giac004)
Supplement: giac004_Supplemental_Figures_and_Table [file giac004_supplemental_figures_and_table.zip]

Archive with 5 entries (5 files):
- FigS1.pdf
- FigS2.pdf
- FigS3.pdf
- FigS4.pdf
- Table S1.pdf
